# Supplementary material for: A Safer Alternative Bio-Repellent: Targeting Mosquito Odorant-Binding Proteins with Catnip-Derived Nepetalactones from Nepeta cataria Leaves
Source: Int J Mol Sci. 2026 Feb 5;27(3):1572. doi: 10.3390/ijms27031572 (PMC12897829; doi:10.3390/ijms27031572)
Supplement: Supplementary file 1 [file ijms-27-01572-s001.zip]

Archive with 1 entries (1 files):
- ijms-4093069-supplementary.pdf
